# Supplementary material for: Lung Adenocarcinoma Diagnosed at a Younger Age Is Associated with Advanced Stage, Female Sex, and Ever-Smoker Status, in Patients Treated with Lung Resection
Source: Cancers (Basel). 2023 Apr 21;15(8):2395. doi: 10.3390/cancers15082395 (PMC10136510; doi:10.3390/cancers15082395)
Supplement: Supplementary file 1 [file cancers-15-02395-s001.zip]

Archive with 1 entries (1 files):
- cancers-2223206-supplementary.pdf
